# Supplementary material for: Comparative outcome analysis of bleb needling of fibrotic blebs in the clinic versus the operating room: a retrospective case series
Source: BMC Ophthalmol. 2021 Mar 4;21:115. doi: 10.1186/s12886-021-01870-1 (PMC7934488; doi:10.1186/s12886-021-01870-1)
Supplement: Supplementary file 5 — Additional file 5. [file 12886_2021_1870_MOESM5_ESM.xlsx]

## Sheet: Original
Subject	Age	Gender	Ethnicity	StudyEye	TypeGlaucoma	Severity	ProcedureType (Trabeculectomy/ExPress/Xen)	ProcedureDate	Total Needles	Needle_OtherPro	Needle_Location	Needle_Date	Needle_IOP_Baseline	Needle_IOP_<1w	Needle_IOP_<1m	Needle_IOP_<2m	Needle_IOP_<6m	Needle_IOP_>6m	Needle_Drugs_Baseline	Needle_Drugs_<1w	Needle_Drugs_<1m	Needle_Drugs_<2m	Needle_Drugs_<6m	Needle_Drugs_>6m	Needle_Complication	Needle_ComplicationDate	Future Glaucoma Procedure		Success_1w	Success_1m	Success_2m	Success_6m	Success_>6m		IOP Reduction_1w	IOP Reduction_1m	IOP Reduction_2m	IOP Reduction_6m	IOP Reduction_>6m		Medication Reduction_1w	Medication Reduction_1m	Medication Reduction_2m	Medication Reduction_6m	Medication Reduction_>6m
1	72.0465	M	W	L	POAG	Advanced	E	2011-06-08	1	MPCPC	OR	2018-05-18	23	19	24	16	13		2	2	2	2	2				1		0	0	0	0			4	-1	7	10			0	0	0	0
2	83.7016	F	AA	L	POAG	Advanced	E	1905-07-04	1	Yag to ExPress, MMC	Clinic	2017-06-12	22	22		19	19	19	0	0		2	2	2			1		0		0	0	0		0		3	3	3		0		-2	-2	-2
3	71.3539	F	W	L	POAG	Advanced	E	2015-12-01	1	Yag to ExPress, MMC	Clinic	2017-09-01	20	14	12	12	12	5	0	0	0	0	0	0			0		1	1	1	1	0		6	8	8	8	15		0	0	0	0	0
4	77.4292	M	W	R	POAG	Advanced	E	2016-04-19	1	Yag to ExPress, MMC	Clinic	2017-08-11	17	18	15	19	13	14	4	4	3	3	3	1			0		0	0	0	0	0		-1	2	-2	4	3		0	1	1	1	3
5	81.3498	M	W	L	POAG	Advanced	E	2013-09-26	1	Yag to ExPress, MMC	Clinic	2018-02-01	17	15	19				0	0	0						0		1	0					2	-2					0	0
6	81.3087	M	W	R	POAG	Advanced	E	2012-02-21	1	Yag to ExPress, MMC	Clinic	2017-03-24	19	8		8	11	8	2	0		0	0	0			0		1		1	1	1		11		11	8	11		2		2	2	2
7	81.7467	F	W	R	POAG	Advanced	E	2015-09-15	1	Yag to ExPress, MMC	Clinic	2017-05-19	17	19			12	15	2	0			1	3			1		0			0	0		-2			5	2		2			1	-1
8	68.6188	M	W	R	POAG	Advanced	E	2010-12-14	1	MMC	OR	2017-03-28	30	7	5	5	7	12	3	0	0	0	0	0	Choroidal	2017-04-05	0		1	0	0	1	1		23	25	25	23	18		3	3	3	3	3
9	62.601	M	A	L	POAG	Advanced	E	2011-07-12	1		OR	2016-05-27	32	31	12	13	18	14	4	4	4	2	4	4			1		0	0	0	0	0		1	20	19	14	18		0	0	2	0	0
10	73.7303	M	AA	R	POAG	Advanced	E	2013-10-22	1	MMC	Clinic	2018-03-29	18	15	15		14		0	0	0		0				0		1	1		1			3	3		4			0	0		0
11	63.2663	M	AA	R	POAG	Advanced	E	2014-08-26	1	Yag to ExPress, MMC	Clinic	2016-07-25	20					13	3					0			1						1						7						3
12	63.4771	M	W	R	POAG	Advanced	E	2015-06-03	1		OR	2016-01-05	25	7	22	28	22	16	2	2	2	2	2	3			1		0	0	0	0	0		18	3	-3	3	9		0	0	0	0	-1
13	76.5366	M	W	R	POAG	Advanced	E	2013-11-19	1	Yag to ExPress, MMC	Clinic	2017-07-28	19	7	9	9	10	11	2	0	0	0	0	0			0		1	1	1	1	1		12	10	10	9	8		2	2	2	2	2
14	72.9938	M	W	L	POAG	Advanced	E	2010-12-28	2		Clinic	2017-07-28	15	16		20	20		4	4		2	3				1		0		0	0			-1		-5	-5			0		2	1
15	83.0281	F	W	R	POAG	Advanced	E	2016-04-12	1	Decadron	OR	2017-05-23	22	21	23	23		27	4	0	0	0		0	Bleb Failure	2018-03-19	0		0	0	0		0		1	-1	-1		-5		4	4	4		4
16	78.3025	M	W	R	POAG	Advanced	E	2015-04-22	1	MMC	Clinic	2017-01-04	20	6	10		13	18	4	0	0		0	3			0		1	1		1	0		14	10		7	2		4	4		4	1
17	76.5284	M	W	L	POAG	Advanced	E	2016-04-05	1	Yag to ExPress, MMC	Clinic	2018-02-15	23	19	24	19	15		3	0	0	3	3				0		0	0	0	0			4	-1	4	8			3	3	0	0
18	71.5072	M	W	R	POAG	Advanced	E		2	MMC, Decadron	OR	2017-04-11	29	5	18	11	66	5	3	0	0	1	1	3	Bleb Failure	2017-10-12	1		0	1	0	0	0		24	11	18	-37	24		3	3	2	2	0
19	65.7878	F	W	R	POAG	Advanced	E		1	Xen	OR	2018-07-03	40	11	17	20	15		2	2	0	0	2				0		0	1	0	0			29	23	20	25			0	2	2	0
20	63.1376	M	W	R	POAG	Advanced	T	2009-04-28	1	MMC	Clinic	2017-03-24	23	30	30				5	5	5				Bleb Failure	2017-03-31	1		0	0					-7	-7					0	0
21	72.4627	F	AA	R	POAG	Advanced	T	2016-09-03	1	MPCPC, MMC	OR	2017-10-04	26	18	14	20	24	9	4	4	4	2	2	4			0		0	0	0	0	0		8	12	6	2	17		0	0	2	2	0
22	68.6242	F	AA	L	POAG	Advanced	T	2013-11-19	1		OR	2016-03-08	18	18	16	23	13	16	0	0	0	4	3	3			1		1	1	0	0	0		0	2	-5	5	2		0	0	-4	-3	-3
23	72.783	M	W	L	POAG	Advanced	T	2017-12-13	1	MPCPC, MMC	OR	2018-02-02	36	16	14	12	15	18	3	3	3	2	2	3			0		0	0	0	0	0		20	22	24	21	18		0	0	1	1	0
24	63.269	F	W	R	POAG	Advanced	T	2007-07-31	2	MMC	Clinic	2017-06-29	18	17	17	15	15	15	3	0	0	0	0	1			0		1	1	1	1	0		1	1	3	3	3		3	3	3	3	2
26	48.1259	M	W	R	POAG	Advanced	T	2013-11-10	1	MPCPC	OR	2018-05-09	26	2	20	16	20		2	2	2	2	2				0		0	0	0	0			24	6	10	6			0	0	0	0
27	65.3169	M	W	L	POAG	Advanced	T	1980-01-01	1	Decadron	OR	2018-07-31	26	22	25	13			2	0	0	2					0		0	0	0				4	1	13				2	2	0
28	78.3463	M	W	R	POAG	Advanced	T	2016-10-18	2	Decadron	OR	2018-02-06	47	37	18	13	15	19	3	3	3	0	0	0			1		0	0	1	1	0		10	29	34	32	28		0	0	3	3	3
29	78.82	M	W	L	POAG	Advanced	T	2017-01-03	1	MMC, Decadron	OR	2018-07-24	35	11	10	11			3	0	0	0					0		1	1	1				24	25	24				3	3	3
30	33.065	F	W	L	POAG	Advanced	T	2014-10-25	1	MPCPC	OR	2018-09-21	32	18					2	0							0		1						14						2
31	79.2635	F	W	L	POAG	Advanced	T		1	MPCPC, MMC	OR	2018-06-15	22	22		36	11		4	4		4	4				1		0		0	0			0		-14	11			0		0	0
33	80.9911	F	W	L	POAG	Advanced	T	1980-01-01	1	MMC	Clinic	2017-11-17	17	10			8	12	4	0			0	0			0		1			1	1		7			9	5		4			4	4
36	83.3977	F	W	L	POAG	Advanced	X	2017-11-07	2	MMC	Clinic	2017-12-22	20	10	13	22	17	19	2	0	3	3	3	3			0		1	0	0	0	0		10	7	-2	3	1		2	-1	-1	-1	-1
37	70.4805	F	AA	L	POAG	Advanced	X	2017-12-13	1	MMC	Clinic	2018-01-08	28	20	16	19	15		4	2	4	4	4				0		0	0	0	0			8	12	9	13			2	0	0	0
38	80.2491	F	W	R	POAG	Advanced	X	2018-04-17	1	MMC	Clinic	2018-08-01	15	15	19				2	2	2						0		0	0					0	-4					0	0
39	80.0986	F	W	L	POAG	Advanced	X	2018-04-17	1	MMC	Clinic	2018-06-07	17		11	18	24		0		2	2	2				0			0	0	0				6	-1	-7				-2	-2	-2
40	70.8008	M	W	L	POAG	Advanced	X	2018-05-15	2	ReSure	OR	2018-06-26	35	19	22	22			2	0	2	3					1		0	0	0				16	13	13				2	0	-1
41	71.4579	M	W	R	POAG	Advanced	X	2017-07-13	1		Clinic	2017-07-28	11	3	1	3	10	10	0	2	3	0	2	3			0		0	0	0	0	0		8	10	8	1	1		-2	-3	0	-2	-3
42	51.499	F	AA	R	POAG	Advanced	X	2018-05-15	1	MMC	Clinic	2018-06-27	19	11	20				0	0	0						0		1	0					8	-1					0	0
43	63.5948	M	W	R	POAG	Advanced	X	2018-01-16	1	MMC	Clinic	2018-08-27	40	16	20				2	4	4						0		0	0					24	20					-2	-2
45	72.7474	F	AA	L	POAG	Advanced	X	2018-08-14	1		Clinic	2018-09-05	47	47	15	20			1	3	2	2					0		0	0	0				0	32	27				-2	-1	-1
46	74.0862	F	W	R	POAG	Advanced	X	2018-07-24	2	MMC	Clinic	2018-08-14	27	9	16	11	11		0	0	0	0	0				0		1	1	1	1			18	11	16	16			0	0	0	0
47	74.1027	F	W	L	POAG	Advanced	X	2018-07-31	1	MMC	Clinic	2018-08-14	17	14	13	14	14		0	0	0	0	0				0		1	1	1	1			3	4	3	3			0	0	0	0
50	64.0027	M	W	L	POAG	Advanced	X	2018-10-02	3	MMC	Clinic	2018-12-19	41	10	17	14	16		1	1	0	0					0
25	67.2936	M	W	R	POAG	Advanced	T	40008	1	MMC, Cataract, Lysis of pupillary membrane, Decadron	OR	42836	19	13		13	13	10	1	0		0	0	0			0
51	65.5989	M	W	L	POAG	Advanced	X	2018-12-04	1	MMC	Clinic	43462	33	13	16	16	19		0	0	0	0	0				0
32	81.0048	F	W	R	POAG	Advanced	T	1980-01-01	2	Anterior Chamber Reformation	OR	2017-12-05	21			9	28	22	4			4	3	4			0				0	0	0				12	-7	-1				0	1	0
34	52.0082	M	W	R	POAG	Advanced	T	2008-05-06	1	MMC, Decadron, Cataract	OR	2018-04-25	20	8	22	10			1	0	0	0					0		1	0	1				12	-2	10				1	1	1
35	51.9507	M	W	L	POAG	Advanced	T	2008-02-12	1	MMC, Decadron, Cataract	OR	2018-04-04	34	6	8	20	14		0	0	0	0	0				0		1	1	0	1			28	26	14	20			0	0	0	0
52	58.2916	F	W	R	POAG	Advanced	X	2018-11-13	1	Cataract	OR	2018-12-11	15	14	17	13	13		0	0	1	2	3				0
53	58.3135	F	W	L	POAG	Advanced	X	2018-12-11	1	Cataract	Clinic	2018-12-19	20	25	24	16	16		4	0	1	2	3				0
54	78.7159	F	W	L	POAG	Advanced	T	2010-01-01	1	Cataract	OR	2018-11-13	23	10	16	22	17		4	0	0	0	3				0
55	77.3005	M	W	R	POAG	Advanced	X	2018-11-20	1		Clinic	2019-01-16	23	10	24		11		1	1	3		4				0
44	74.7269	M	W	L	POAG	Advanced	X	2018-08-07	1	MMC, STK	OR	2018-10-23	34	30		24			0	3		3					1
		NOT UPDATED

## Sheet: Removed Procedures 1 w  Success
Subject	Age	Gender	Ethnicity	StudyEye	TypeGlaucoma	Severity	ProcedureType (Trabeculectomy/ExPress/Xen)	ProcedureDate	Total Needles	Needle_OtherPro	Needle_Location	Needle_Date	Time Until Needling	IOP_Baseline	IOP_1w	IOP_1m	IOP_2m	IOP_6m	Drugs_Baseline	Drugs_1w	Drugs_1m	Drugs_2m	Drugs_6m	Complication	ComplicationDate	Future Glaucoma Procedure	Date	Future Glaucoma w/n 3m	Success_1w18	Success_1m18	Success_2m18	Success_6m18		IOP Reduction_1w	IOP Reduction_1m	IOP Reduction_2m	IOP Reduction_6m		Medication Reduction_1w	Medication Reduction_1m	Medication Reduction_2m	Medication Reduction_6m
2	83.7016	F	AA	L	POAG	Advanced	E		1	Yag to ExPress, MMC	Clinic	2017-06-12		22	22		19	19	0	0		2	2			1	2018-05-21	1	0	0	0	0		22		19	19		0		2	2
3	71.3539	F	W	L	POAG	Advanced	E	2015-12-01	1	Yag to ExPress, MMC	Clinic	2017-09-01	21.3333	20	14	12	12	12	0	0	0	0	0			0			1	1	1	1		14	12	12	12		0	0	0	0
4	77.4292	M	W	R	POAG	Advanced	E	2016-04-19	1	Yag to ExPress, MMC	Clinic	2017-08-11	15.9667	17	18	15	19	13	4	4	3	3	3			0			0	0	0	0		18	15	19	13		4	3	3	3
5	81.3498	M	W	L	POAG	Advanced	E	2013-09-26	1	Yag to ExPress, MMC	Clinic	2018-02-01	52.9667	17	15	19		15	0	0	0		0			0			1	0	0	0		15	19		15		0	0		0
6	81.3087	M	W	R	POAG	Advanced	E	2012-02-21	1	Yag to ExPress, MMC	Clinic	2017-03-24	61.9333	19	8		8	11	2	0		0	0			0			1	1	1	1		8		8	11		0		0	0
7	81.7467	F	W	R	POAG	Moderate	E	2015-09-15	1	Yag to ExPress, MMC	Clinic	2017-05-19	20.4	17	19			12	2	0			1			0			0	0	0	0		19			12		0			1
10	73.7303	M	AA	R	POAG	Advanced	E	2013-10-22	1	MMC	Clinic	2018-03-29	53.9667	18	15	15		14	0	0	0		0			0			1	1	1	1		15	15		14		0	0		0
13	76.5366	M	W	R	POAG	Advanced	E	2013-11-19	1	Yag to ExPress, MMC	Clinic	2017-07-28	44.9	19	7	9	9	10	2	0	0	0	0			0			1	1	1	1		7	9	9	10		0	0	0	0
14	72.9938	M	W	L	POAG	Advanced	E	2010-12-28	2		Clinic	2017-07-28	80.1333	15	16		20	20	4	4		2	3			0			0	0	0	0		16		20	20		4		2	3
16	78.3025	M	W	R	POAG	Moderate	E	2015-04-22	1	MMC	Clinic	2017-01-04	20.7667	20	6	10		13	4	0	0		0			0			1	1	1	1		6	10		13		0	0		0
17	76.5284	M	W	L	POAG	Advanced	E	2016-04-05	1	Yag to ExPress, MMC	Clinic	2018-02-15	22.7	23	19	24	19	15	3	0	0	3	3			0			0	0	0	0		19	24	19	15		0	0	3	3
8	68.6188	M	W	R	POAG	Advanced	E	2010-12-14	1	MMC	OR	2017-03-28	76.5333	30	7	5	5	7	3	0	0	0	0	Choroidal	2017-04-05	0			1	1	1	1		7	5	5	7
9	62.601	M	A	L	POAG	Advanced	E	2011-07-12	1		OR	2016-05-27	59.3667	32	31	12	13	18	4	4	4	2	4			1	2016-06-24	0	0	0	0	0		31					4	4	2	4
12	63.4771	M	W	R	POAG	Advanced	E	2015-06-03	1		OR	2016-01-05	7.2	25	7	22	28	22	2	2	2	2	2			1	2016-03-15	0	0	0	0	0		7	22	28			2	2	2	2
15	83.0281	F	W	R	POAG	Advanced	E	2016-04-12	1	Decadron	OR	2017-05-23	13.5333	22	21	23	23	27	4	0	0	0	0	Bleb Failure	2018-03-19	0			0	0	0	0		21	23	23	27
18	71.5072	M	W	R	POAG	Advanced	E		2 (cor)	MMC, Decadron	Clinic	2017-04-05		29	5	18	11	66	3	0	0	1	1	Bleb Failure	2017-10-12	1	2017-04-11	0	0	0	0	0
20	63.1376	M	W	R	POAG	Advanced	T	2009-04-28	1	MMC	Clinic	2017-03-24	96.2333	23	30	30			5	5	5			Bleb Failure	2017-03-31	1	2017-04-04	0	0	0	0	0		30
24	63.269	F	W	R	POAG	Advanced	T	2007-07-31	1	MMC	Clinic	2017-06-29	120.7	18	17	17	15	15	3	0	0	0	0			0			1	1	1	1		17	17	15	15		0	0	0	0
33	80.9911	F	W	L	POAG	Advanced	T		1	MMC	Clinic	2017-11-17		17	10			8	4	0			0			0			1	1	1	1		10			8		0			0
22	68.6242	F	AA	L	POAG	Advanced	T	2013-11-19	1		OR	2016-03-08	28	18	18	16	23	13	0	0	0	4	3			1	2017-10-11	1	1	1	0	0		18	16	23	13		0	0	4	3
27	65.3169	M	W	L	POAG	Advanced	T		1	Decadron	OR	2018-07-31		26	22	25	13		2	0	0	2				0			0	0	0	0		22	25	13			0	0	2
28	78.3463	M	W	R	POAG	Advanced	T	2018-02-01	2 (cor)	Decadron	Clinic	2018-02-06	0.166667	47	37	18	13	15	3	3	3	0	0			1	2018-02-06	0	0	0	0	0							3	3	0	0
29	78.82	M	W	L	POAG	Advanced	T	2017-01-03	1	MMC, Decadron	OR	2018-07-24	18.9	35	11	10	11	16	3	0	0	0	0			0			1	1	1	1		11	10	11	16		0	0	0	0
48	69.024	M	W	R	POAG	Advanced	T		2	MMC	Clinic	2017-08-22		26	28	28	6	11	3	3	3	0	0	Bleb Failure, CME, Hypotony	2017-09-20	0			0	0	0	0		28	28	6	11
49	70.8857	M	W	L	POAG	Advanced	T		1	MMC	OR	2017-11-08		24	14		18	14	2	1		1	2			0			0	0	0	0		14		18	14		1		1	2
25	67.2936	M	W	R	POAG	Advanced	T	2009-07-14	1	MMC, Cataract, Lysis of pupillary membrane, Decadron	OR	2017-04-11	94.2667	19	13		13	13	1	0		0	0			0			1	1	1	1		13		13	13		0		0	0
32	81.0048	F	W	R	POAG	Advanced	T	2017-11-22	2 (cor)	Anterior Chamber Reformation	Clinic	2017-11-22		21	4	18	9	28	4	0	0	4	3			1	2017-12-05	0	1	0	0	0	4	4					0	0	4	3
34	52.0082	M	W	R	POAG	Advanced	T	2008-05-06	1	MMC, Decadron, Cataract	OR	2018-04-25	121.367	20	8	22	10		1	0	0	0				0			1	0	0	0	1	8	22	10			0	0	0
35	51.9507	M	W	L	POAG	Advanced	T	2008-02-12	1	MMC, Decadron, Cataract	OR	2018-04-04	123.467	34	6	8	20	14	0	0	0	0	0			0			1	1	0	0	0	6	8	20	14		0	0	0	0
54	78.7159	F	W	L	POAG	Advanced	T		1	Cataract	OR	2018-11-13		23	10	16	22	17	4	0	0	0	3			0			1	1	0	0		10	16	22	17		0	0	0	3
36	83.3977	F	W	L	POAG	Advanced	X	2017-11-07	2	MMC	Clinic	2017-12-22	1.5	20	10	13	22	17	2	0	3	3	3			0			1	0	0	0		10	13	22	17		0	3	3	3
37	70.4805	F	AA	L	POAG	Advanced	X	2017-12-13	1	MMC	Clinic	2018-01-08	0.866667	28	20	16	19	15	4	2	4	4	4			0			0	0	0	0		20	16	19	15		2	4	4	4
38	80.2491	F	W	R	POAG	Advanced	X	2018-04-17	1	MMC	Clinic	2018-08-01	3.53333	15	15	19			2	2	2					0			0	0	0	0		15	19				2	2
39	80.0986	F	W	L	POAG	Advanced	X	2018-04-17	1	MMC	Clinic	2018-06-07	1.7	17	10	11	18	24	0	2	2	2	2			0			0	0	0	0		10	11	18	24		2	2	2	2
41	71.4579	M	W	R	POAG	Advanced	X	2017-07-13	1		Clinic	2017-07-28	0.5	11	3	1	3	10	0	2	3	0	2			0			0	0	0	0		3	1	3	10		2	3	0	2
42	51.499	F	AA	R	POAG	Advanced	X	2018-05-15	1	MMC	Clinic	2018-06-27	1.43333	19	11	20			0	0	0					0			1	0	0	0		11	20				0	0
43	63.5948	M	W	R	POAG	Advanced	X	2018-01-16	1	MMC	Clinic	2018-08-27	7.43333	40	16	20			2	4	4					0			0	0	0	0		16	20				4	4
45	72.7474	F	AA	L	POAG	Advanced	X	2018-08-14	1		Clinic	2018-09-05	0.733333	47	47	15	20		1	3	2	2				0			0	0	0	0		47	15	20			3	2	2
46	74.0862	F	W	R	POAG	Advanced	X	2018-07-24	3	MMC	Clinic	2018-08-14	0.7	27	9	16	11	11	0	0	0	0	0			0			1	1	1	1		9	16	11	11		0	0	0	0
47	74.1027	F	W	L	POAG	Advanced	X	2018-07-31	1	MMC	Clinic	2018-08-14	0.466667	17	14	13	14	14	0	0	0	0	0			0			1	1	1	1		14	13	14	14		0	0	0	0
40	70.8008	M	W	L	POAG	Advanced	X	2018-05-15	2	ReSure	OR	2018-06-26	1.4	35	19	22	22		2	0	2	3				1	2018-10-23	0	0	0	0	0		19	22	22			0	2	3
50	64.0027	M	W	L	POAG	Advanced	X	2018-10-02	3	MMC	Clinic	2018-12-19	2.6	41	10	17	14	16	1	1	0	0				0			0	0	0	0		10	17	14	16		1	0	0
51	65.5989	M	W	L	POAG	Advanced	X	2018-12-04	1	MMC	Clinic	2018-12-28	0.8	33	13	16	16	19	0	0	0	0	0			0			1	1	1	0		13	16	16	19		0	0	0	0
52	58.2916	F	W	R	POAG	Advanced	X	2018-11-13	1	Cataract	OR	2018-12-11	0.933333	15	14	17	13	13	0	0	1	2	3			0			1	0	0	0		14	17	13	13		0	1	2	3
53	58.3135	F	W	L	POAG	Advanced	X	2018-12-11	1	Cataract	Clinic	2018-12-19	0.266667	20	25	24	16	16	4	0	1	2	3			0			0	0	0	0		25	24	16	16		0	1	2	3
55	77.3005	M	W	R	POAG	Advanced	X	2018-11-20	1		Clinic	2019-01-16	1.9	23	10	24		11	1	1	3		4			0			0	0	0	0		10	24		11		1	3		4
44	74.7269	M	W	L	POAG	Advanced	X	2018-08-07	1	MMC, STK	OR	2018-10-23	2.56667	34	30	24	24	7	0	3	2	3	0			1	2019-01-08		0	0	0	0		30	24	24			3	2	3	0
		19	40				14
	71.5819	0.404255	0.851064				0.297872							24.2128					1.93617
	8.63366		6				16							8.46716					1.59352
			0.12766				0.340426		Time Until Needling (months)																			1
			1				17		T	75.3875		T		25.0714		23	22	20	2.5		5	0	2					1
			0.0212766				0.361702			51.2201				8.38923		18	20	28	1.55662		3	0	4					0
									E	39.4071		E		21.5625		17	17	15	2.3125		4	4	2
										24.713				5.07239		18	17	17	1.57982		0	0	0
									X	1.72549		X		26		26	19	11	1.11765		2	2	0
										1.71511				10.6654		47	17	19	1.36393		3	2	0
												P				35	18	40			3	0	2
																26	19	47			3	2	1
																24	15	27			2	4	0
																19	20	17			1	4	0
																21	23	35			4	3	2
																20	30	41			1	3	1
																34	32	33			0	4	0
																23	25	15			4	2	0
																	22	20				4	4
																	29	23				3	1
																		34					0

## Sheet: Reneedling Stats
Subject	Age	Gender	Ethnicity	StudyEye	TypeGlaucoma	Severity	ProcedureType (Trabeculectomy/ExPress/Xen)	ProcedureDate	Total Needles	Needle_OtherPro	Needle_Location	Needle_Date	Time Until Needling	IOP_Baseline	IOP_1w	IOP_1m	IOP_2m	IOP_6m	Drugs_Baseline	Drugs_1w	Drugs_1m	Drugs_2m	Drugs_6m	Complication	ComplicationDate	Future Glaucoma Procedure	Date	Future Glaucoma w/n 3m	Success_1w18	Success_1m18	Success_2m18	Success_6m18		IOP Reduction_1w	IOP Reduction_1m	IOP Reduction_2m	IOP Reduction_6m		Medication Reduction_1w	Medication Reduction_1m	Medication Reduction_2m	Medication Reduction_6m
14	72.9938	M	W	L	POAG	Advanced	E	2010-12-28	2		Clinic	2017-07-28	80.1333	15	16		20	20	4	4		2	3			0			0	0	0	0		-6.66667		-33.3333	-33.3333		0		2	1
48	69.024	M	W	R	POAG	Advanced	T		2	MMC	Clinic			26	28	28	6	11	3	3	3	0	0	Bleb Failure, CME, Hypotony	42998	00:00:00			0	0	0	0		-7.69231	-7.69231	76.9231	57.6923		0	0	3	3
36	83.3977	F	W	L	POAG	Advanced	X	2017-11-07	2	MMC	Clinic	2017-12-22	1.5	20	10	13	22	17	2	0	3	3	3			0			1	0	0	0		50	35	-10	15		2	-1	-1	-1
46	74.0862	F	W	R	POAG	Advanced	X	2018-07-24	3	MMC	Clinic	2018-08-14	0.7	27	9	16	11	11	0	0	0	0	0			00:00:00			1	1	1	1		66.6667	40.7407	59.2593	59.2593		0	0	0	0
50	64.0027	M	W	L	POAG	Advanced	X	2018-10-02	3	MMC	Clinic	2018-12-19	2.6	41	10	17	14	16	1	1	0	0				0			0	0	0	0		75.6098	58.5366	65.8537	60.9756		0	1	1
18	71.5072	M	W	R	POAG	Advanced	E		2	MMC, Decadron	OR			29	5	18	11	66	3	0	0	1	1	Bleb Failure	43020	1900-01-01	43186	1900-01-01	1	1	0	0		82.7586	37.931	62.069	-127.586		3	3	2	2
28	78.3463	M	W	R	POAG	Advanced	T	2016-10-18	2	Decadron	OR	2018-02-06	15.8667	47	37	18	13	15	3	3	3	0	0			1900-01-01	43179	00:00:00	0	0	0	0		21.2766	61.7021				0	0
32	81.0048	F	W	R	POAG	Advanced	T		2	Anterior Chamber Reformation	OR			21	4	18	9	28	4	0	0	4	3			0		0	1	1	0	0	4	80.9524	14.2857	57.1429	-33.3333		4	4	0	1
40	70.8008	M	W	L	POAG	Advanced	X	2018-05-15	2	ReSure	OR	2018-06-26	1.4	35	19	22	22		2	0	2	3				1900-01-01	43396	1900-01-01	0	0	0	0		45.7143	37.1429	37.1429			2	0	-1
Reneedling Success	1w	1m	2m	6m																															y	1	0	2		0.486
Clinic	40% (2/5)	20% (1/5)	20% (1/5)	20% (1/5)																															n	1	2	1
OR	50% (2/4)	50% (2/4)	0% (0/4)	0% (0/4)
Trabeculectomy	33.3333333333333% (1/3)	33.3333333333333% (1/3)	0% (0/3)	0% (0/3)																																1	0	1		0.4
Express	50% (1/2)	50% (1/2)	0% (0/2)	0% (0/2)																																0	2	2
XEN	50% (2/4)	25% (1/4)	25% (1/4)	25% (1/4)
																																				0	1	1		0.714
																																				2	1	2
																																				0	1	1		0.467
																																				2	1	1
																																				0	0	0		1
																																				1	2	1
																																				c	o
																																			y	2	1			1
																																			n	2	2
																																				1	1			1
																																				2	2
																																				2	0			0.429
																																				2	3
																																				2	0			0.467
																																				2	2
																																				0	0			1
																																				2	2

## Sheet: Removed Procedures 2
Subject	Age	Gender	Ethnicity	StudyEye	TypeGlaucoma	Severity	ProcedureType (Trabeculectomy/ExPress/Xen)	ProcedureDate	Total Needles	Needle_OtherPro	Needle_Location	Needle_Date	Time Until Needling	IOP_Baseline	IOP_1w	IOP_1m	IOP_2m	IOP_6m	Drugs_Baseline	Drugs_1w	Drugs_1m	Drugs_2m	Drugs_6m	Complication	ComplicationDate	Future Glaucoma Procedure	Date	Future Glaucoma w/n 3m	Success_1w18	Success_1m18	Success_2m18	Success_6m18		IOP Reduction_1w	IOP Reduction_1m	IOP Reduction_2m	IOP Reduction_6m		Medication Reduction_1w	Medication Reduction_1m	Medication Reduction_2m	Medication Reduction_6m
2	83.7016	F	AA	L	POAG	Advanced	E		1	Yag to ExPress, MMC	Clinic	2017-06-12		22	22		19	19	0	0		2	2			1	2018-05-21	1	0	0	0	0		22		19	19		0		2	2
3	71.3539	F	W	L	POAG	Advanced	E	2015-12-01	1	Yag to ExPress, MMC	Clinic	2017-09-01	21.3333	20	14	12	12	12	0	0	0	0	0			0			1	1	1	1		14	12	12	12		0	0	0	0
4	77.4292	M	W	R	POAG	Advanced	E	2016-04-19	1	Yag to ExPress, MMC	Clinic	2017-08-11	15.9667	17	18	15	19	13	4	4	3	3	3			0			0	0	0	0		18	15	19	13		4	3	3	3
5	81.3498	M	W	L	POAG	Advanced	E	2013-09-26	1	Yag to ExPress, MMC	Clinic	2018-02-01	52.9667	17	15	19		15	0	0	0		0			0			1	0	0	0		15	19		15		0	0		0
6	81.3087	M	W	R	POAG	Advanced	E	2012-02-21	1	Yag to ExPress, MMC	Clinic	2017-03-24	61.9333	19	8		8	11	2	0		0	0			0			1	1	1	1		8		8	11		0		0	0
7	81.7467	F	W	R	POAG	Moderate	E	2015-09-15	1	Yag to ExPress, MMC	Clinic	2017-05-19	20.4	17	19			12	2	0			1			0			0	0	0	0		19			12		0			1
10	73.7303	M	AA	R	POAG	Advanced	E	2013-10-22	1	MMC	Clinic	2018-03-29	53.9667	18	15	15		14	0	0	0		0			0			1	1	1	1		15	15		14		0	0		0
13	76.5366	M	W	R	POAG	Advanced	E	2013-11-19	1	Yag to ExPress, MMC	Clinic	2017-07-28	44.9	19	7	9	9	10	2	0	0	0	0			0			1	1	1	1		7	9	9	10		0	0	0	0
14	72.9938	M	W	L	POAG	Advanced	E	2010-12-28	2		Clinic	2017-07-28	80.1333	15	16		20	20	4	4		2	3			0			0	0	0	0		16		20	20		4		2	3
16	78.3025	M	W	R	POAG	Moderate	E	2015-04-22	1	MMC	Clinic	2017-01-04	20.7667	20	6	10		13	4	0	0		0			0			1	1	1	1		6	10		13		0	0		0
17	76.5284	M	W	L	POAG	Advanced	E	2016-04-05	1	Yag to ExPress, MMC	Clinic	2018-02-15	22.7	23	19	24	19	15	3	0	0	3	3			0			0	0	0	0		19	24	19	15		0	0	3	3
18	71.5072	M	W	R	POAG	Advanced	E		2 (cor)	MMC, Decadron	Clinic	2017-04-05		29	5	18	11	66	3	0	0	1	1	Bleb Failure	2017-10-12	1	2017-04-11	0	0	0	0	0
20	63.1376	M	W	R	POAG	Advanced	T	2009-04-28	1	MMC	Clinic	2017-03-24	96.2333	23	30	30			5	5	5			Bleb Failure	2017-03-31	1	2017-04-04	0	0	0	0	0		30
24	63.269	F	W	R	POAG	Advanced	T	2007-07-31	1	MMC	Clinic	2017-06-29	120.7	18	17	17	15	15	3	0	0	0	0			0			1	1	1	1		17	17	15	15		0	0	0	0
33	80.9911	F	W	L	POAG	Advanced	T		1	MMC	Clinic	2017-11-17		17	10			8	4	0			0			0			1	1	1	1		10			8		0			0
28	78.3463	M	W	R	POAG	Advanced	T	2018-02-01	2 (cor)	Decadron	Clinic	2018-02-06	0.166667	47	37	18	13	15	3	3	3	0	0			1	2018-02-06	0	0	0	0	0							3	3	0	0
48	69.024	M	W	R	POAG	Advanced	T		2	MMC	Clinic	2017-08-22		26	28	28	6	11	3	3	3	0	0	Bleb Failure, CME, Hypotony	2017-09-20	0			0	0	0	0		28	28	6	11
32	81.0048	F	W	R	POAG	Advanced	T	2017-11-22	2 (cor)	Anterior Chamber Reformation	Clinic	2017-11-22		21	4	18	9	28	4	0	0	4	3			1	2017-12-05	0	1	0	0	0		4					0	0	4	3
36	83.3977	F	W	L	POAG	Advanced	X	2017-11-07	2	MMC	Clinic	2017-12-22	1.5	20	10	13	22	17	2	0	3	3	3			0			1	0	0	0		10	13	22	17		0	3	3	3
37	70.4805	F	AA	L	POAG	Advanced	X	2017-12-13	1	MMC	Clinic	2018-01-08	0.866667	28	20	16	19	15	4	2	4	4	4			0			0	0	0	0		20	16	19	15		2	4	4	4
38	80.2491	F	W	R	POAG	Advanced	X	2018-04-17	1	MMC	Clinic	2018-08-01	3.53333	15	15	19			2	2	2					0			0	0	0	0		15	19				2	2
39	80.0986	F	W	L	POAG	Advanced	X	2018-04-17	1	MMC	Clinic	2018-06-07	1.7	17	10	11	18	24	0	2	2	2	2			0			0	0	0	0		10	11	18	24		2	2	2	2
41	71.4579	M	W	R	POAG	Advanced	X	2017-07-13	1		Clinic	2017-07-28	0.5	11	3	1	3	10	0	2	3	0	2			0			0	0	0	0		3	1	3	10		2	3	0	2
42	51.499	F	AA	R	POAG	Advanced	X	2018-05-15	1	MMC	Clinic	2018-06-27	1.43333	19	11	20			0	0	0					0			1	0	0	0		11	20				0	0
43	63.5948	M	W	R	POAG	Advanced	X	2018-01-16	1	MMC	Clinic	2018-08-27	7.43333	40	16	20			2	4	4					0			0	0	0	0		16	20				4	4
45	72.7474	F	AA	L	POAG	Advanced	X	2018-08-14	1		Clinic	2018-09-05	0.733333	47	47	15	20		1	3	2	2				0			0	0	0	0		47	15	20			3	2	2
46	74.0862	F	W	R	POAG	Advanced	X	2018-07-24	3	MMC	Clinic	2018-08-14	0.7	27	9	16	11	11	0	0	0	0	0			0			1	1	1	1		9	16	11	11		0	0	0	0
47	74.1027	F	W	L	POAG	Advanced	X	2018-07-31	1	MMC	Clinic	2018-08-14	0.466667	17	14	13	14	14	0	0	0	0	0			0			1	1	1	1		14	13	14	14		0	0	0	0
50	64.0027	M	W	L	POAG	Advanced	X	2018-10-02	3	MMC	Clinic	2018-12-19	2.6	41	10	17	14	16	1	1	0	0				0			0	0	0	0		10	17	14	16		1	0	0
51	65.5989	M	W	L	POAG	Advanced	X	2018-12-04	1	MMC	Clinic	2018-12-28	0.8	33	13	16	16	19	0	0	0	0	0			0			1	1	1	0		13	16	16	19		0	0	0	0
53	58.3135	F	W	L	POAG	Advanced	X	2018-12-11	1	Cataract	Clinic	2018-12-19	0.266667	20	25	24	16	16	4	0	1	2	3			0			0	0	0	0		25	24	16	16		0	1	2	3
55	77.3005	M	W	R	POAG	Advanced	X	2018-11-20	1		Clinic	2019-01-16	1.9	23	10	24		11	1	1	3		4			0			0	0	0	0		10	24		11		1	3		4
8	68.6188	M	W	R	POAG	Advanced	E	2010-12-14	1	MMC	OR	2017-03-28	76.5333	30	7	5	5	7	3	0	0	0	0	Choroidal	2017-04-05	0			1	1	1	1		7	5	5	7
9	62.601	M	A	L	POAG	Advanced	E	2011-07-12	1		OR	2016-05-27	59.3667	32	31	12	13	18	4	4	4	2	4			1	2016-06-24	0	0	0	0	0		31					4	4	2	4
12	63.4771	M	W	R	POAG	Advanced	E	2015-06-03	1		OR	2016-01-05	7.2	25	7	22	28	22	2	2	2	2	2			1	2016-03-15	0	0	0	0	0		7	22	28			2	2	2	2
15	83.0281	F	W	R	POAG	Advanced	E	2016-04-12	1	Decadron	OR	2017-05-23	13.5333	22	21	23	23	27	4	0	0	0	0	Bleb Failure	2018-03-19	0			0	0	0	0		21	23	23	27
22	68.6242	F	AA	L	POAG	Advanced	T	2013-11-19	1		OR	2016-03-08	28	18	18	16	23	13	0	0	0	4	3			1	2017-10-11	1	1	1	0	0		18	16	23	13		0	0	4	3
27	65.3169	M	W	L	POAG	Advanced	T		1	Decadron	OR	2018-07-31		26	22	25	13		2	0	0	2				0			0	0	0	0		22	25	13			0	0	2
29	78.82	M	W	L	POAG	Advanced	T	2017-01-03	1	MMC, Decadron	OR	2018-07-24	18.9	35	11	10	11	16	3	0	0	0	0			0			1	1	1	1		11	10	11	16		0	0	0	0
49	70.8857	M	W	L	POAG	Advanced	T		1	MMC	OR	2017-11-08		24	14		18	14	2	1		1	2			0			0	0	0	0		14		18	14		1		1	2
25	67.2936	M	W	R	POAG	Advanced	T	2009-07-14	1	MMC, Cataract, Lysis of pupillary membrane, Decadron	OR	2017-04-11	94.2667	19	13		13	13	1	0		0	0			0			1	1	1	1		13		13	13		0		0	0
34	52.0082	M	W	R	POAG	Advanced	T	2008-05-06	1	MMC, Decadron, Cataract	OR	2018-04-25	121.367	20	8	22	10		1	0	0	0				0			1	0	0	0	1	8	22	10			0	0	0
35	51.9507	M	W	L	POAG	Advanced	T	2008-02-12	1	MMC, Decadron, Cataract	OR	2018-04-04	123.467	34	6	8	20	14	0	0	0	0	0			0			1	1	0	0	0	6	8	20	14		0	0	0	0
54	78.7159	F	W	L	POAG	Advanced	T		1	Cataract	OR	2018-11-13		23	10	16	22	17	4	0	0	0	3			0			1	1	0	0		10	16	22	17		0	0	0	3
40	70.8008	M	W	L	POAG	Advanced	X	2018-05-15	2	ReSure	OR	2018-06-26	1.4	35	19	22	22		2	0	2	3				1	2018-10-23	0	0	0	0	0		19	22	22			0	2	3
52	58.2916	F	W	R	POAG	Advanced	X	2018-11-13	1	Cataract	OR	2018-12-11	0.933333	15	14	17	13	13	0	0	1	2	3			0			1	0	0	0		14	17	13	13		0	1	2	3
44	74.7269	M	W	L	POAG	Advanced	X	2018-08-07	1	MMC, STK	OR	2018-10-23	2.56667	34	30	24	24	7	0	3	2	3	0			1	2019-01-08		0	0	0	0		30	24	24			3	2	3	0
	71.5819	15	27				6		Time Until Needling (months)					Clinic	OR				Clinic	OR
32	8.63366	0.46875	0.84375				0.1875		Clinic	23.5778	33.3811			23.3125	26.1333				1.96875	1.86667								1
	73.4122		5				12		OR	45.6278	47.3332			9.11375	6.77038				1.65557	1.50555								1
	7.84877	4	0.15625				0.375
15		0.266667	0				14		T	72.3667	0.916899	T		25.3333	24.875				3.66667	1.625
	67.6773		0				0.4375			63.7125				11.1116	6.51235				0.816497	1.40789
	9.19338								E	39.5067	0.985813	E		19.6667	27.25				2	3.25
			13				8			22.251				3.70094	4.57347				1.65145	0.957427
			0.866667				0.533333		X	1.74524	0.876926	X		25.5714	28				1.21429	0.666667
			1				4			1.87328				10.9243	11.2694				1.42389	1.1547
			0.0666667				0.266667					P
			1				3		T	77.2				0.243142		23	22	20	0.835245		5	0	2
			0.0666667				0.2			50.5027				0.930555		18	20	28	0.00552565		3	0	4
									E	39.1583				0.0352548		17	17	15	0.0959682		4	4	2
										34.0746				0.756851		47	17	17	0.520752		3	0	0
									X	1.63333						26	19	11			3	2	0
										0.841295						21	17	19			4	2	0
																	18	40				0	2
																	19	47				2	1
																	15	27				4	0
																	20	17				4	0
																	23	41				3	1
																	29	33				3	0
																		20					4
																		23					1
																18	30	35			0	3	2
																26	32	15			2	4	0
																35	25	34			3	2	0
																24	22				2	4
																19					1
																20					1
																34					0
																23					4

## Sheet: Final IOP
Mean IOP Reduction	1w	1m	2m	6m
Clinic	15.3667	16.2609	14.7368	14.2083		15.4 (1.6)	16.3 (1.2)	14.7 (1.2)	14.2 (0.8)
OR	15.4	17.5	17.5	14.8889		15.4 (2.1)	17.5 (1.9)	17.5 (1.8)	14.9 (1.8)
Trabeculectomy	14.6923	17.75	15.1	13.4444		14.7 (2.2)	17.8 (2.5)	15.1 (1.8)	13.4 (0.9)
ExPress	15	15.4	16.2	14.4615		15 (1.8)	15.4 (2.1)	16.2 (2.3)	14.5 (1.4)
XEN	16.2353	16.9412	16.3077	15.0909		16.2 (2.5)	16.9 (1.4)	16.3 (1.5)	15.1 (1.2)
T Clinic	17.8	22.5	10.5	11.3333
E Clinic	14.4545	14.8571	15.1429	14
X Clinic	15.2143	16.0714	15.3	15.3
T OR	12.75	16.1667	16.25	14.5
E OR	16.5	16.6667	18.6667	17
X OR	21	21	19.6667	13
Mean Drug Reduction	1w	1m	2m	6m
Clinic	0.965517	1.25	1.35	1.375		1 (0.3)	1.3 (0.3)	1.4 (0.3)	1.4 (0.3)
OR	0.769231	1	1.46154	1.7		0.8 (0.4)	1 (0.4)	1.5 (0.4)	1.7 (0.5)
Trabeculectomy	0.333333	0.333333	1	1.1		0.3 (0.3)	0.3 (0.3)	1 (0.5)	1.1 (0.5)
ExPress	1.07692	1	1.55556	1.38462		1.1 (0.5)	1 (0.5)	1.6 (0.4)	1.4 (0.4)
XEN	1.17647	1.70588	1.61538	1.90909		1.2 (0.3)	1.7 (0.3)	1.6 (0.4)	1.9 (0.5)
T Clinic	0.75	1	1.33333	0.75
E Clinic	0.727273	0.428571	1.42857	1.09091
X Clinic	1.21429	1.71429	1.3	2
T OR	0.125	0	0.875	1.33333
E OR	3	3	2	3
X OR	1	1.66667	2.66667	1.5
p-Values from t-Test	1w	1m	2m	6m
Overall Clinic v. OR IOP Reduction	0.989937	0.595129	0.21229	0.731194
Procedure Type IOP Reduction	0.871	0.711	0.883	0.688
Clinic v. OR Drug Reduction	0.674487	0.628	0.828773	0.58622
Procedure Type Drug Reduction	0.244	0.06	0.549	0.475
Standard Error	1w	1m	2m	6m
Clinic	1.61778	1.22429	1.22078	0.761337
OR	2.06282	1.9404	1.77823	1.77517
Trabeculectomy	2.23143	2.45495	1.75404	0.899245
ExPress	1.83355	2.05047	2.32283	1.417
XEN	2.47566	1.38922	1.54996	1.22441
	1w	1m	2m	6m
Clinic	0.264867	0.308397	0.334625	0.311684
OR	0.378151	0.40452	0.385895	0.495536
Trabeculectomy	0.256235	0.333333	0.486172	0.458258
ExPress	0.452911	0.5	0.390868	0.416617
XEN	0.323529	0.340466	0.400936	0.494599
Counts IOP Reduction	1w	1m	2m	6m
Clinic	30	23	19	24
OR	15	12	14	9
Trabeculectomy	13	8	10	9
ExPress	15	10	10	13
XEN	17	17	13	11
Counts Drug Reduction
Clinic	29	24	20	24
OR	13	11	13	10
Trabeculectomy	12	9	11	10
ExPress	15	10	10	13
XEN	17	17	13	11

## Sheet: IOP Reduction ANOVA
1 Week			1 Month			2 Month			6 Month
T	E	X	T	E	X	T	E	X	T	E	X
30	22	10	17		13	15	19	22	15	19	17
17	14	20		12	16		12	19	8	12	15
10	18	15	16	15	19	23	19		13	13
18	15	10	25	19	11	13		18		15	24
22	8	3			1		8	3		11	10
	19	11	10		20	11			16	12
11	15	16	28	15	20	6			11	14
28	7	47		9	15	18	9	20	14	10
14	16	9			16	13	20	11	13	20	11
13	6	14		10	13			14		13	14
4	19	19	22	24	22	10	19	22		15
8	7	10	8	5	17	20	5	14	14	7	16
6	31	13	16		16	22		16	17		19
10	7	14		22	17		28	13			13
	21	25		23	24		23	16		27	16
		10			24						11
		30			24			24
Drug Reduction
T	E	X	T	E	X	T	E	X	T	E	X
0	0	0	0		3	0	2	3	0	2	3
0	0	2		0	4		0	4	0	0	4
0	4	2	0	3	2	4	3		3	3
0	0	2	0	0	2	2		2		0	2
3	0	2	3		3	0	0	0	0	0	2
0	0	0	0		0	0			0	1
	0	4		0	4					0
1	0	3		0	2	1	0	2	2	0
0	4	0			0	0	2	0	0	3	0
0	0	0	0	0	0	4		0	3	0	0
0	0	0	0	0	2	0	3	3		3
0		1	0		0	0		0	0
0	4	0	0	4	0	0	2	0	3	4	0
	2	0		2	1		2	2		2	3
		0			1			2			3
		1			3						4
		3			2			3			0

## Sheet: Survival Analysis
Subject	Months	Failure	Procedure Type	Location		Chi Square Log Rank	P-value
2	0.25	1	E	Clinic	Location	0.053	0.818
3	6	0	E	Clinic	Procedure Type	2.948	0.229
4	0.25	1	E	Clinic
5	1	1	E	Clinic
6	6	0	E	Clinic
7	0.25	1	E	Clinic
10	6	0	E	Clinic
13	6	0	E	Clinic
14	0.25	1	E	Clinic
16	6	0	E	Clinic
17	0.25	1	E	Clinic
8	6	0	E	OR
9	0.25	1	E	OR
12	0.25	1	E	OR
15	0.25	1	E	OR
18	0.25	1	E	Clinic
20	0.25	1	T	Clinic
24	6	0	T	Clinic
33	6	0	T	Clinic
22	2	1	T	OR
27	0.25	1	T	OR
28	0.25	1	T	Clinic
29	6	0	T	OR
48	0.25	1	T	Clinic
49	0.25	1	T	OR
25	6	0	T	OR
32	1	1	T	Clinic
34	1	1	T	OR
35	2	1	T	OR
54	2	1	T	OR
36	1	1	X	Clinic
37	0.25	1	X	Clinic
38	0.25	1	X	Clinic
39	0.25	1	X	Clinic
41	0.25	1	X	Clinic
42	1	1	X	Clinic
43	0.25	1	X	Clinic
45	0.25	1	X	Clinic
46	6	0	X	Clinic
47	6	0	X	Clinic
40	0.25	1	X	OR
50	0.25	1	X	Clinic
51	6	1	X	Clinic
52	1	1	X	OR
53	0.25	1	X	Clinic
55	0.25	1	X	Clinic
44	0.25	1	X	OR

## Sheet: Success
0 Procedures, <=18 mmHg, 0 Drugs								Baseline	1 Week	1 Month	2 Months	6 Months			1w	1m	2m	6m
T	9	7	4	4			Trabeculectomy	100	64.2857	50	28.5714	28.5714		Clinic	43.8% (14/32)	31.3% (10/32)	31.3% (10/32)	28.1% (9/32)
	5	7	10	10			ExPress	100	43.75	37.5	37.5	37.5		OR	53.3% (8/15)	40% (6/15)	20% (3/15)	20% (3/15)
E	7	6	6	6			XEN	100	35.2941	17.6471	17.6471	11.7647		P-value	0.539	0.555	0.422	0.552
	9	10	10	10										Trabeculectomy	64.3% (9/14)	50% (7/14)	28.6% (4/14)	28.6% (4/14)
X	6	3	3	2										ExPress	43.8% (7/16)	37.5% (6/16)	37.5% (6/16)	37.5% (6/16)
	11	14	14	15										XEN	35.3% (6/17)	17.6% (3/17)	17.6% (3/17)	11.8% (2/17)
														P-value	0.261	0.157	0.442	0.227
P Values	0.261	0.157	0.442	0.227
0 Procedures, <=18 mmHg, 0 Drugs								Baseline	1 Week	1 Month	2 Months	6 Months
Clinic	14	10	10	9			Clinic	100	43.75	31.25	31.25	28.125
	18	22	22	23			OR	100	53.3333	40	20	20
OR	8	6	3	3
	7	9	12	12
P Values	0.539	0.555	0.422	0.552
Clinic
E				5	41.6667	41.7% (5/12)
				12
T				2	33.3333	33.3% (2/6)
				6
X				2	14.2857	14.3% (2/14)
				14
OR
E				1	25	25% (1/4)
				4
T				2	25	25% (2/8)
				8
X				0	0	0% (0/3)
				3
T
E
X

## Sheet: Sheet1
Procedure	Time	Category	ProcedureDate	Needle_Date	Needle_Drugs_Baseline	Success_1w18	Success_1m18	Success_2m18	Success_6m18	Success_>6m18						T	E	X
E		>6m	1905-07-04	2017-06-12	0	0		0	0	0			T	55.94	48.9282	840		51		0.476394
E	640	>6m	2015-12-01	2017-09-01	0	1	1	1	1	1			E	38.3333	24.1745		640	15		0.0689571
E	1589	>6m	2013-09-26	2018-02-01	0	1	0						X	1.90278	1.96054	3621	1589	43		4.21957e-05
E	1619	>6m	2013-10-22	2018-03-29	0	1	1		1							476	1619	21
E	1858	>6m	2012-02-21	2017-03-24	2	1		1	1	1						567	1858	14
E	612	>6m	2015-09-15	2017-05-19	2	0			0	0						2887	612	77
E	1347	>6m	2013-11-19	2017-07-28	2	1	1	1	1	1							1347	22
E	216	>6m	2015-06-03	2016-01-05	2	0	0	0	0	0							216	45
E	699	>6m	2014-08-26	2016-07-25	3					1							699	106
E	681	>6m	2016-04-05	2018-02-15	3	0	0	0	0								681	223
E	2296	>6m	2010-12-14	2017-03-28	3	1	1	1	1	1							2296	42
E	NA	NA		2017-04-11	3	1	1	0	0	0							479	26
E	479	>6m	2016-04-19	2017-08-11	4	0	0	0	0	0							2404
E	2404	>6m	2010-12-28	2017-07-28	4	0		0	0								623
E	623	>6m	2015-04-22	2017-01-04	4	1	1		1	0							1781
E	1781	>6m	2011-07-12	2016-05-27	4	0	0	0	0	0							406
E	406	>6m	2016-04-12	2017-05-23	4	0	0	0		0
T	840	>6m	2013-11-19	2016-03-08	0	1	1	0	0	0
T		>6m	1980-01-01	2018-07-31	2	0	0	0					Baseline Drugs	1w	1m	2m	6m	>6m
T	NA	NA		2017-11-08	2	0		0	0	0			0	6	4	4	5	5
T	3621	>6m	2007-07-31	2017-06-29	3	1	1	1	1	0				4	3	3	4	3
T	476	>6m	2016-10-18	2018-02-06	3	0	0	0	0	0			1	1	1	0	0	0
T	567	>6m	2017-01-03	2018-07-24	3	1	1	1						1	1	2	2	2
T	NA	NA		2018-08-30	3	0	0	1	1	0			2	3	3	1	2	0
T		>6m	1980-01-01	2017-11-17	4	1			1	1				6	4	7	5	7
T	2887	>6m	2009-04-28	2017-03-24	5	0	0						3	3	1	3	3	1
X	51	2m	2018-04-17	2018-06-07	0		0	0	0					4	6	2	2	2
X	15	1m	2017-07-13	2017-07-28	0	0	0	1	0	0			4	2	1	1	1	0
X	43	2m	2018-05-15	2018-06-27	0	1	0							5	5	3	1	1
X	21	1m	2018-07-24	2018-08-14	0	1	1	1	1				5	0	0	0	0	0
X	14	1m	2018-07-31	2018-08-14	0	1	1	1	1					1	1	1	1	0
X	77	6m	2018-08-07	2018-10-23	0	0
X	22	1m	2018-08-14	2018-09-05	1	0	0	0					p-value	0.367	0.315	0.236	0.731	0.633
X	45	2m	2017-11-07	2017-12-22	2	1	0	0	0	0
X	106	6m	2018-04-17	2018-08-01	2	0	0
X	223	6m	2018-01-16	2018-08-27	2	0	0						Needling Time	1w	1m	2m	6m	>6m
X	42	2m	2018-05-15	2018-06-26	2	0	0	0					1m
X	26	1m	2017-12-13	2018-01-08	4	0	0	0	0				2m
													6m
													>6m
													p-value	0.325	0.228	0.241	0.397	0.521

## Sheet: General Stats
							Total
Clinic FR
OR FR
E Fail Rate
T Fail Rate
X Fail Rate
E Clinic FR
T Clinic FR
X Clinic FR
E OR FR
T OR FR
X OR FR
Clinic RR	0.12 (3/26)	0.115385	3	26
OR RR	0.38 (5/13)	0.384615	5	13
Express Reneedling Rate	0.12 (2/17)	0.117647	2	17
Trabeculectomy Reneedling Rate	0.30 (3/10)	0.3	3	10
Xen Reneedling Rate	0.33 (4/12)	0.333333	4	12
E Clinic RR	0.08 (1/12)	0.0833333	1	12
T Clinic RR	0 (0/4)	0	0	4
X Clinic RR	0.20 (2/10)	0.2	2	10
E OR RR	0.20 (1/5)	0.2	1	5
T OR RR	0.50 (3/6)	0.5	3	6
X OR RR	0.50 (1/2)	0.5	1	2
Xen Needling Rate	0.52 (12/23)	0.521739	12	23
